# Supplementary material for: Adverse Events and Drug Interactions Associated with Elexacaftor/Tezacaftor/Ivacaftor Treatment: A Descriptive Study Across Australian, Canadian, and American Adverse Event Databases
Source: Life (Basel). 2025 Aug 7;15(8):1256. doi: 10.3390/life15081256 (PMC12387162; doi:10.3390/life15081256)
Supplement: Supplementary file 1 [file life-15-01256-s001.zip]

Archive with 1 entries (1 files):
- life-3751426-supplementary.pdf
